# Supplementary material for: Influence of the Crystal Forms of Calcium Carbonate on the Preparation and Characteristics of Indigo Carmine-Calcium Carbonate Lake
Source: Foods. 2024 Aug 20;13(16):2607. doi: 10.3390/foods13162607 (PMC11354058; doi:10.3390/foods13162607)
Supplement: Supplementary file 1 [file foods-13-02607-s001.zip]

Archive with 1 entries (1 files):
- foods-3138246-supplementary.pdf
